# Supplementary material for: Pericytes on placental capillaries in terminal villi preferentially cover endothelial junctions in regions furthest away from the trophoblast
Source: Placenta. 2021 Jan 15;104:1–7. doi: 10.1016/j.placenta.2020.10.032 (PMC7921774; doi:10.1016/j.placenta.2020.10.032)
Supplement: Multimedia component 1 [file mmc1.zip]

Archive with 2 entries (2 files):
- capillaryandpericyte_supp video 1.mp4
- High Res Pericyte Supp video 2.mp4
